# Supplementary material for: A Potential Citrate Shunt in Erythrocytes of PKAN Patients Caused by Mutations in Pantothenate Kinase 2
Source: Biomolecules. 2022 Feb 18;12(2):325. doi: 10.3390/biom12020325 (PMC8869601; doi:10.3390/biom12020325)
Supplement: Supplementary file 1 [file biomolecules-12-00325-s001.zip]

Archive with 3 entries (3 files):
- Figure S1.pdf
- Table S1 Linear range of QCs and samples.xlsx
- Table S2 Normalized GC-MS data from targeted and untargeted metabolites.xlsx
